# Supplementary material for: Structural insights into two distinct binding modules for Lys63-linked polyubiquitin chains in RNF168
Source: Nat Commun. 2018 Jan 12;9:170. doi: 10.1038/s41467-017-02345-y (PMC5766498; doi:10.1038/s41467-017-02345-y)
Supplement: Supplementary file 4 — Supplementary Data 1 [file 41467_2017_2345_MOESM4_ESM.xlsx]

## Sheet: Sheet1
Primer #	Primer Sequence (5' to 3')	Description
1	CATATGCTCAGTAAACCTGGGGAACTG	forward primer to clone RNF168 (110-188), (110-166), and (110-134) into pCOLD-GST and pET28a vector
2	GCGCGCGCATATGCCTGGGGAACTGAGAAGAGAATAT	forward primer to clone RNF168 (113-194) and (113-188) into pCOLD-GST vector
3	GCGCGCGCATATGAGCGAGGAAGAAGAAAACAAAGCC	forward primer to clone RNF168 (134-166) and (134-194) into pCOLD-GST vector and pET28a vector
4	GCGCGCGCATATGGGCAGAAAAAAGGCGAAGAGCGA	forward primer to clone RNF168 (161-194) into pCOLD-GST vector
5	GCGCCTCGAGCTAGATACTTCCCTCACAGAAATTGTTAATATC	reverse primer to clone RNF168 (113-194), (134-194) and (161-194) into pCOLD-GST vector and pET28a vector
6	CTCGAGCTAATTGTTAATATCAATGCTTAGCTTTCTTG	reverse primer to clone RNF168 (113-188) and (110-188) into pCOLD-GST and pET28a vector
7	GCGCCTCGAGCTATCTTCGCCTTTTTTCTGCCTG	reverse primer to clone RNF168 (110-166) and (134-166) into pCOLD-GST vector
8	CTCGAGCTAGCTGGCCCGTCGCTCTGCCG	reverse primer to clone RNF168 (110-134) into pCOLD-GST vector
9	CATATGGAGGAAACAGAAATAAACTTTACCC	forward primer to clone RNF168 (419-437), (419-462) and (419-487) into pCOLD-GST vector and pET28a vector
10	CATATGCTGTTTGAGAGACATAAACAAGAAGA	forward primer to clone RNF168 (436-462) into pCOLD-GST vector
11	CTCGAGCTATAGCACTTTGTCTGGAGGGG	reverse primer to clone RNF168 (419-487) into pCOLD-GST vector
12	CTCGAGCTACATTTGCTCTTTATCCACCTCC	reverse primer to clone RNF168 (419-462), and (436-467) into pCOLD-GST vector and pET28a vector
13	CTCGAGCTAAAACAGTAGATGCTCCAAATCTATCA	reverse primer to clone RNF168 (419-437) into pCOLD-GST vector
14	CATATGTTAAGCAAGCCTGGGGAACT	forward primer to clone RNF169 (177-222) into pET28a vector
15	CTCGAGCTATTTCCTTTTCCCTGTTTCTGTATCC	reverse primer to clone RNF169 (177-222) into pET28a vector
16	GCTCAGTAAACCTGGGGAAGCGAGAAGAGAATATGAAGAG	forward primer to mutate RNF168 Leu116 to Alanine
17	CTCTTCATATTCTCTTCTCGCTTCCCCAGGTTTACTGAGC	reverse primer to mutate RNF168 Leu116 to Alanine
18	TGGGGAACTGAGAAGAGAAGCTGAAGAGGAAATAAGCAAG	forward primer to mutate RNF168 Tyr120 to Alanine
19	CTTGCTTATTTCCTCTTCAGCTTCTCTTCTCAGTTCCCCA	reverse primer to mutate RNF168 Tyr120 to Alanine
20	GGAAGAAGAAAACAAAGCCGCTGAAGAATACATACAGAGG	forward primer to mutate RNF168 Ser142 to Alanine
21	CCTCTGTATGTATTCTTCAGCGGCTTTGTTTTCTTCTTCC	reverse primer to mutate RNF168 Ser142 to Alanine
22	GTGAAGAATACATACAGAGGGCGTTGGCAGAGGAGGAAGAAG	forward primer to mutate RNF168 Leu149 to Alanine
23	CTTCTTCCTCCTCTGCCAACGCCCTCTGTATGTATTCTTCAC	reverse primer to mutate RNF168 Leu149 to Alanine
24	GAAGAACAACTGAAAAGTGCTGAGGAACTGGCAAGAAAG	forward primer to mutate RNF168 Asp175 to Alanine
25	CTTTCTTGCCAGTTCCTCAGCACTTTTCAGTTGTTCTTC	reverse primer to mutate RNF168 Asp175 to Alanine
26	CCAAAAACTGATAGATTTGAGACATCTACTGTTTGAGAGA	forward primer to mutate RNF168 Glu433 to Arginine in E.coli
27	TCTCTCAAACAGTAGATGTCTCAAATCTATCAGTTTTTGG	reverse primer to mutate RNF168 Glu433 to Arginine in E.coli
28	CTTTACCCAAAAACTGATAGATTTGAGGCATCTACTGTTTGAGAGACATAAA	forward primer to mutate RNF168 Glu433 to Arginine in U2OS cells
29	TTTATGTCTCTCAAACAGTAGATGCCTCAAATCTATCAGTTTTTGGGTAAAG	reverse primer to mutate RNF168 Glu433 to Arginine in U2OS cells
30	GATAGATTTGGAACATCTAACGTTTGAGAGACATAAACAA	forward primer to mutate RNF168 Leu436 to Threonine
31	TTGTTTATGTCTCTCAAACGTTAGATGTTCCAAATCTATC	reverse primer to mutate RNF168 Leu436 to Threonine
32	GGAACATCTACTGTTTGAGGCACATAAACAAGAAGAACAG	forward primer to mutate RNF168 Arg439 to Alanine in E.coli
33	CTGTTCTTCTTGTTTATGTGCCTCAAACAGTAGATGTTCC	reverse primer to mutate RNF168 Arg439 to Alanine in E.coli
34	TTTGGAGCATCTACTGTTTGAGGCACATAAACAAGAAGAACAGGAC	forward primer to mutate RNF168 Arg439 to Alanine in U2OS cells
35	GTCCTGTTCTTCTTGTTTATGTGCCTCAAACAGTAGATGCTCCAAA	reverse primer to mutate RNF168 Arg439 to Alanine in U2OS cells
36	ACATAAACAAGAAGAACAGGCCAGGTTATTGGCATTACAAC	forward primer to mutate RNF168 Asp446 to Alanine in E.coli
37	GTTGTAATGCCAATAACCTGGCCTGTTCTTCTTGTTTATGT	reverse primer to mutate RNF168 Asp446 to Alanine in E.coli
38	GACATAAACAAGAAGAACAGGCCAGGTTATTGGCATTACAACT	forward primer to mutate RNF168 Asp446 to Alanine in U2OS cells
39	AGTTGTAATGCCAATAACCTGGCCTGTTCTTCTTGTTTATGTC	reverse primer to mutate RNF168 Asp446 to Alanine in U2OS cells
40	AAGCTGCGGGCCAGCGAGGAAGAAGA	forward primer to replace RNF168 linker between LRM1 and UMI by Ser-Leu-Arg-Lys-Leu linker
41	TCTCAAGCTATATTCTCTTCTCAGTTCCCCAGG	reverse primer to replace RNF168 linker between LRM1 and UMI by Ser-Leu-Arg-Lys-Leu linker
42	TCTTATACTTGGATCCATCGATCGC	forward primer to insert TagBFP-P2A-RNF168 fusion protein into pRetrox-TRE3G vector
43	CCCGCCGGCGCGGCCGCTTACTTTGTG	reverse primer to insert TagBFP-P2A-RNF168 fusion protein into pRetrox-TRE3G vector
